# Supplementary material for: Isochromosome 12p Formation Regulates Vitamin D Metabolism in Testicular Cancer
Source: Nutrients. 2023 May 19;15(10):2384. doi: 10.3390/nu15102384 (PMC10224559; doi:10.3390/nu15102384)
Supplement: Supplementary file 1 [file nutrients-15-02384-s001.zip]

Archive with 1 entries (1 files):
- nutrients-2372194-supplementary.xlsx
