# Supplementary material for: Isochromosome 12p Formation Regulates Vitamin D Metabolism in Testicular Cancer
Source: Nutrients. 2023 May 19;15(10):2384. doi: 10.3390/nu15102384 (PMC10224559; doi:10.3390/nu15102384)
Supplement: Supplementary file 1 [file nutrients-15-02384-s001.zip › nutrients-2372194-supplementary.xlsx]

## Sheet: Table S1
ABCA11P
ABCB1
ABCD1
ACACA
ADAMTS5
ADARB1
ADGRE5
ADRA1B
ADRB2
ALOX5
ALPG
ALPI
AREG
ARHGEF28
ARHGEF7
ASAP2
ATP2B1
ATP2B2
ATP2B3
ATP2B4
ATP2C2
BCL2
BCL6
BDKRB1
BGLAP
BMP6
BMPR1B
BTLA
CA9
CACNA1C
CADM1
CALB1
CAMK2A
CAMK2B
CAMK2D
CAMK2G
CAMP
CASP14
CASP5
CAV1
CBS
CCL2
CCNC
CCND1
CCNE1
CD14
CD200
CD40
CD40LG
CD9
CDC34
CDK17
CDK2
CDKAL1
CDKN1A
CDKN1B
CDKN2A
CDKN2B
CDKN2C
CDKN2D
CDX2
CEACAM1
CEBPA
CHRM1
CHUK
CLCA2
CLDN1
CLDN2
CLEC16A
CLMN
CLPTM1L
CNGA3
COL13A1
COLEC11
COPS2
CP
CR1
CRACR2A
CRACR2B
CRADD
CREG2
CST1
CST6
CTBP2
CTLA4
CUBN
CUL3
CXCL8
CYLC1
CYP1A1
CYP24A1
CYP27B1
CYP2B6
CYP2C9
CYP2D6
CYP2R1
CYP2S1
CYP3A4
CYP3A5
CYP7A1
DACT2
DEFB132
DEFB4A
DHCR7
DHX9
DIO2
DNAH17
DNAJC3
DND1
DNER
DOCK1
DUSP1
DUSP10
EFNA5
EPHA4
EPHB4
ERVW-1
ETS1
EVA1C
FGF23
FHL2
FMO9P
FOXO1
G0S2
G6PD
GADD45A
GC
GCLC
GGT1
GGT2
GGTLC1
GGTLC2
GNB1
GPX4
GRIN1
GRIN2A
GRIN2B
GRIN2C
GRIN2D
GRM5
GSR
GUSBP5
GXYLT2
HACD2
HIF1A
HILPDA
HLA-DQA1
HLA-DQA2
HLA-DRB1
HNF1A
HRAS
HSD17B2
ID1
ID4
IFI27L2
IFI44L
IFIT1
IFNA2
IFNA7
IFNG
IFNGR1
IGFBP1
IGFBP3
IGFBP5
IGSF9B
IKBKB
IKBKG
IL12A
IL17C
IL1RL1
IL25
IL6
IRF4
IRF5
IRF8
ISG15
ITGA2
ITGAM
ITPR1
ITPR2
ITPR3
JAK1
JUN
JUNB
KCNQ2
KCNQ3
KDM1A
KDM1B
KDM3A
KDM6B
KL
KLF4
KLK6
KNG1
KRAS
KRT13
KRT16
KRT34
KRT38
KRT71
KRTAP10-2
KRTAP10-4
KRTAP10-7
KRTAP10-9
KRTAP12-2
KRTAP4-1
KRTAP5-1
KRTAP5-4
KRTAP8-1
LCE1D
LCE1F
LCE2B
LGALS9
LGMN
LIG4
LPGAT1
LRP2
LRP5
LRRC25
LXN
MALAT1
MAP2K3
MAP2K6
MAP3K1
MAP3K21
MAPK1
MAPK11
MAPK12
MAPK13
MAPK14
MAPK3
MAPK7
MAPK8
MAPK9
MAPKAPK2
MCC
MED1
MED14
MED9
MEG8
MIR6872
MX2
MXD1
MYC
MYO9B
NCOR1
NCOR2
NFATC1
NFATC2
NFE2L2
NFKB1
NFKB2
NFKBIA
NINJ1
NOD2
NOX1
NR3C1
NRAS
NRIP1
OAS2
ORM1
ORM2
OSCP1
P2RX2
PAXBP1
PDE3B
PDE4B
PDGFD
PIAS4
PLCB1
PLCB2
PLCB3
PLCB4
PLCD1
PLCE1
PLCG2
PLCL2
PNMT
PNOC
PPARD
PPP3CA
PPP3R1
PRDM1
PRKCA
PRKCB
PRKCD
PRKCE
PRKCG
PRKCH
PRKCQ
PRKCZ
PTGER4
PTH
PTHLH
PVALB
RASGRP1
RBMS1
RELA
RELB
RPS27
RSAD2
RXRA
RXRB
RXRG
S100A2
S100A4
S100A6
S100A7
S100A8
S100A9
S100G
SALL4
SATB1
SEC31A
SEMA3B
SERPINB1
SFRP1
SGPP2
SH3TC1
SLC1A3
SLC26A2
SLC2A4
SLC34A2
SLC37A2
SLC44A5
SLC45A4
SLC4A7
SLC8A1
SMAD3
SMAD4
SMOC1
SNTB2
SOCS3
SOSTDC1
SP1
SP3
SPP1
SPRR1B
STAM
STAT1
STAT2
STC1
STEAP4
STK4
STMN3
STRN
STS
SULT1C2
SULT2A1
SUMO2
TGFB1
TGFB2
TGIF1
THBD
TIMP2
TIMP3
TLR2
TLR4
TLR8
TM7SF2
TM9SF3
TNF
TNFAIP3
TNFRSF11B
TNFRSF1A
TNFSF11
TNFSF4
TPH1
TPH2
TPM1
TRAK1
TREM1
TRIB2
TRPV5
TRPV6
TSPAN5
TTC39C
TYK2
UBE2I
VDR
VTN
WDFY1
WLS
ZBED1
ZNF257
ZNF606
